# Supplementary material for: The Mediating Role of Psychological Resilience in the Relationship between Emotional Reactivity, Intolerance of Uncertainty and Psychological Maladjustment in Children Receiving Orthodontic Treatment
Source: Healthcare (Basel). 2022 Aug 10;10(8):1505. doi: 10.3390/healthcare10081505 (PMC9408414; doi:10.3390/healthcare10081505)
Supplement: Supplementary file 1 [file healthcare-10-01505-s001.zip]

Archive with 1 entries (1 files):
- healthcare-1775086-supplementary.pdf
